# Supplementary material for: SMAD4 Positive Pancreatic Ductal Adenocarcinomas Are Associated with Better Outcomes in Patients Receiving FOLFIRINOX-Based Neoadjuvant Therapy
Source: Cancers (Basel). 2023 Jul 25;15(15):3765. doi: 10.3390/cancers15153765 (PMC10417261; doi:10.3390/cancers15153765)
Supplement: Supplementary file 1 [file cancers-15-03765-s001.zip]

Archive with 1 entries (1 files):
- cancers-2503417-supplementary.pdf
